# Supplementary material for: Genomics of extreme ecological specialists: multiple convergent evolution but no genetic divergence between ecotypes of Maculinea alcon butterflies
Source: Sci Rep. 2017 Oct 23;7:13752. doi: 10.1038/s41598-017-12938-8 (PMC5653870; doi:10.1038/s41598-017-12938-8)
Supplement: Supplementary file 2 — Table S1 [file 41598_2017_12938_MOESM2_ESM.xlsx]

## Sheet: Feuil1
	Mean assignment probability
Sample ID	1	2	3	4	Not assigned	Sampling locality (country)	Ecotype
06-M886	0.003666667	0.001	0	0.995333333		Romania	hygric
06-N013	0.003666667	0.001	0	0.995333333		Romania	xeric	cut-off threshold = 0.95
07-C156	0.002666667	0.001	0	0.996		Romania	hygric
07-C157	0.002333333	0.001666667	0	0.996		Romania	hygric
07-C158	0.001666667	0.001	0	0.997333333		Romania	hygric
07-C927	0.431666667	0.001666667	0.001	0.566333333	N/A	Romania	xeric
07-C928	0.455333333	0	0	0.544	N/A	Romania	xeric
07-E461	0.004666667	0.001	0	0.994333333		Romania	hygric
07-E462	0.002	0.001	0	0.996333333		Romania	hygric
07-E595	0.006	0.001	0	0.992333333		Romania	hygric
08-H980	0	0.999333333	0	0		Spain	hygric
08-H981	0	1	0	0		Spain	hygric
08-L163	0.013333333	0.956666667	0.025666667	0.003666667		Spain	xeric
08-M513	0.015333333	0.013333333	0	0.970666667		Romania	xeric
10-B443	0.016333333	0.001	0	0.982333333		Romania	hygric
10-B444	0.036333333	0.001	0.001	0.961666667		Romania	hygric
10-C370	0.013	0.007333333	0	0.978666667		Romania	xeric
13-U083	0	0	0.999	0		Italy	xeric
13-U084	0	0	0.999	0		Italy	xeric
13-U085	0	0	0.999	0		Italy	xeric
13-U174	0.304	0.117666667	0.020333333	0.558333333	N/A	Italy	xeric
13-U332	0.239666667	0.007333333	0.289666667	0.463666667	N/A	Italy	"alpine"
14-F205	0.994666667	0.001666667	0.000666667	0.002666667		Serbia	xeric
14-F214	0.996666667	0.001	0	0.001333333		Serbia	xeric
14-F218	0.995333333	0.002	0	0.002666667		Serbia	xeric
14-F256	0.623666667	0.001	0.000666667	0.375333333	N/A	Serbia	xeric
