# Supplementary material for: Genomics of extreme ecological specialists: multiple convergent evolution but no genetic divergence between ecotypes of Maculinea alcon butterflies
Source: Sci Rep. 2017 Oct 23;7:13752. doi: 10.1038/s41598-017-12938-8 (PMC5653870; doi:10.1038/s41598-017-12938-8)
Supplement: Supplementary file 3 — Table S2 [file 41598_2017_12938_MOESM3_ESM.xlsx]

## Sheet: Feuil1
Sample ID	Species	Ecotype	Country	SNP 29	SNP 629
06-M886	Maculinea alcon	hygric	Romania	K	G
07-C156	Maculinea alcon	hygric	Romania	T	G
07-C157	Maculinea alcon	hygric	Romania	K	G
07-C158	Maculinea alcon	hygric	Romania	K	G
07-E461	Maculinea alcon	hygric	Romania	T	G
07-E462	Maculinea alcon	hygric	Romania	T	G
07-E595	Maculinea alcon	hygric	Romania	T	G
08-H980	Maculinea alcon	hygric	Spain	T	G
08-H981	Maculinea alcon	hygric	Spain	T	G
10-B443	Maculinea alcon	hygric	Romania	T	G
10-B444	Maculinea alcon	hygric	Romania	K	R
06-N013	Maculinea alcon	xeric	Romania	G	R
07-C927	Maculinea alcon	xeric	Romania	G	G
07-C928	Maculinea alcon	xeric	Romania	K	A
08-L163	Maculinea alcon	xeric	Spain	G	R
08-M513	Maculinea alcon	xeric	Romania	G	G
10-C370	Maculinea alcon	xeric	Romania	K	R
13-U083	Maculinea alcon	xeric	Italy	G	A
13-U084	Maculinea alcon	xeric	Italy	G	A
13-U085	Maculinea alcon	xeric	Italy	G	A
13-U174	Maculinea alcon	xeric	Italy	G	A
14-F205	Maculinea alcon	xeric	Serbia	G	A
14-F214	Maculinea alcon	xeric	Serbia	G	A
14-F218	Maculinea alcon	xeric	Serbia	G	A
14-F256	Maculinea alcon	xeric	Serbia	G	A
13-U332	Maculinea alcon	"alpine"	Italy	G	A
