# Supplementary material for: Genomics of extreme ecological specialists: multiple convergent evolution but no genetic divergence between ecotypes of Maculinea alcon butterflies
Source: Sci Rep. 2017 Oct 23;7:13752. doi: 10.1038/s41598-017-12938-8 (PMC5653870; doi:10.1038/s41598-017-12938-8)
Supplement: Supplementary file 4 — Table S3 [file 41598_2017_12938_MOESM4_ESM.xlsx]

## Sheet: Feuil1
Sample ID	Species	Ecotype	Date collected	Locality data	Country	Elevation	Coordinates
06-M886	Maculinea alcon	hygric	25.VII.2006	Cluj-Napoca, dealul Bogomaia	Romania	550	46.841; 23.657
06-N013	Maculinea alcon	xeric	18.VII.2006	Munții Apuseni, Rimetea (Piatra Secuiului)	Romania	600-900	46.452; 23.582
08-M513	Maculinea alcon	xeric	04.VII.2008	Munții Apuseni, Rimetea (Piatra Secuiului)	Romania	620-1000	46.45; 23.58
07-C156	Maculinea alcon	hygric	14.VII.2007	Gheorgheni, dealul Feleacului (Cluj)	Romania	636	46.724; 23.648
07-C157	Maculinea alcon	hygric	14.VII.2007	Gheorgheni, dealul Feleacului (Cluj)	Romania	636	46.724; 23.648
07-C158	Maculinea alcon	hygric	14.VII.2007	Gheorgheni, dealul Feleacului (Cluj)	Romania	636	46.724; 23.648
07-C927	Maculinea alcon	xeric	05.VI.2007	Băile Herculane (Pecinișca)	Romania	220	44.871; 22.414
07-C928	Maculinea alcon	xeric	05.VI.2007	Băile Herculane (Pecinișca)	Romania	220	44.871; 22.414
07-E461	Maculinea alcon	hygric	05.VIII.2007	Dumbrava Vadului, Vad (Brașov)	Romania	495	45.777; 25.115
07-E462	Maculinea alcon	hygric	05.VIII.2007	Dumbrava Vadului, Vad (Brașov)	Romania	495	45.777; 25.115
07-E595	Maculinea alcon	hygric	14.VIII.2007	Purcăreni (Brașov)	Romania	725	45.636; 25.792
10-B443	Maculinea alcon	hygric	30.VII.2010	Răscruci (Cluj)	Romania	440	46.923, 23.734
10-C370	Maculinea alcon	xeric	25.VI.2009	Răscruci (Cluj)	Romania	440	46.923, 23.734
10-B444	Maculinea alcon	hygric	31.VII.2010	Sighişoara, Breite	Romania	440	46.21; 24.76
14-F205	Maculinea alcon	xeric	29.VI.2014	Jalovik Izvor, Čeganica	Serbia	583	43.396; 22.368
14-F214	Maculinea alcon	xeric	29.VI.2014	Jalovik Izvor, Čeganica	Serbia	583	43.396; 22.368
14-F218	Maculinea alcon	xeric	29.VI.2014	Jalovik Izvor, Čeganica	Serbia	583	43.396; 22.368
14-F256	Maculinea alcon	xeric	29.VI.2014	Jalovik Izvor, Čeganica	Serbia	583	43.396; 22.368
08-H980	Maculinea alcon	hygric	05.VIII.2008	Carreño, Cabo de Peñas	Spain	50	43.634; -5.789
08-H981	Maculinea alcon	hygric	05.VIII.2008	Carreño, Cabo de Peñas	Spain	50	43.634; -5.789
08-L163	Maculinea alcon	xeric	11.VII.2007	Font del Regatxal, Vilafranca	Spain	1361	40.425; -0.325
13-U083	Maculinea alcon	xeric	03.VII.2013	Monte Terminillo	Italy	1120	42.46; 12.937
13-U084	Maculinea alcon	xeric	03.VII.2013	Monte Terminillo	Italy	1120	42.46; 12.937
13-U085	Maculinea alcon	xeric	03.VII.2013	Monte Terminillo	Italy	1120	42.46; 12.937
13-U174	Maculinea alcon	xeric	14.VII.2013	Col de Visentin	Italy	1250	46.029; 12.257
13-U332	Maculinea alcon	"alpine"	16.VII.2013	Monte Chiadenis	Italy	1817	46.617; 12.731
06-M887	Maculinea arion	-	24.VII.2006	Cluj-Napoca, dealul Bogomaia	Romania	550	46.84; 23.658
14-I419	Maculinea arion	-	24.VI.2014	Montecorvino Rovella	Italy	349	40.69; 14.996
11-G937	Maculinea arion	-	07.VI.2011	Landman, Zyryanovsk	Kazakhstan	451	49.748; 84.321
14-J818	Maculinea arion	-	14.VII.2014	Belmont-sur-Rance	France	673.765	43.782; 2.727
