# Supplementary material for: Genomics of extreme ecological specialists: multiple convergent evolution but no genetic divergence between ecotypes of Maculinea alcon butterflies
Source: Sci Rep. 2017 Oct 23;7:13752. doi: 10.1038/s41598-017-12938-8 (PMC5653870; doi:10.1038/s41598-017-12938-8)
Supplement: Supplementary file 5 — Table S4 [file 41598_2017_12938_MOESM5_ESM.xlsx]

## Sheet: Sheet1
Primers
ID	Index	Oligo
n_1	ATCACG	CAAGCAGAAGACGGCATACGAGATcgtgatGTGACTGGAGTTCAGACGTGT
n_2	CGATGT	CAAGCAGAAGACGGCATACGAGATacatcgGTGACTGGAGTTCAGACGTGT
n_3	TTAGGC	CAAGCAGAAGACGGCATACGAGATgcctaaGTGACTGGAGTTCAGACGTGT
n_4	TGACCA	CAAGCAGAAGACGGCATACGAGATtggtcaGTGACTGGAGTTCAGACGTGT
n_5	ACAGTG	CAAGCAGAAGACGGCATACGAGATcactgtGTGACTGGAGTTCAGACGTGT
n_6	GCCAAT	CAAGCAGAAGACGGCATACGAGATattggcGTGACTGGAGTTCAGACGTGT
n_7	CAGATC	CAAGCAGAAGACGGCATACGAGATgatctgGTGACTGGAGTTCAGACGTGT
n_8	ACTTGA	CAAGCAGAAGACGGCATACGAGATtcaagtGTGACTGGAGTTCAGACGTGT
n_9	GATCAG	CAAGCAGAAGACGGCATACGAGATctgatcGTGACTGGAGTTCAGACGTGT
n_10	TAGCTT	CAAGCAGAAGACGGCATACGAGATaagctaGTGACTGGAGTTCAGACGTGT
n_12	CTTGTA	CAAGCAGAAGACGGCATACGAGATtacaagGTGACTGGAGTTCAGACGTGT
SbfI barcodes
ID	barcode	oligo 1	oligo 2
1	ACGG	ACACTCTTTCCCTACACGACGCTCTTCCGATCTACGGTGCA	CCGTAGATCGGAAGAGCGTCGTGTAGGGAAAGAGTGT
2	TGCT	ACACTCTTTCCCTACACGACGCTCTTCCGATCTTGCTTGCA	AGCAAGATCGGAAGAGCGTCGTGTAGGGAAAGAGTGT
3	CATA	ACACTCTTTCCCTACACGACGCTCTTCCGATCTCATATGCA	TATGAGATCGGAAGAGCGTCGTGTAGGGAAAGAGTGT
4	CGAG	ACACTCTTTCCCTACACGACGCTCTTCCGATCTCGAGTGCA	CTCGAGATCGGAAGAGCGTCGTGTAGGGAAAGAGTGT
5	GCTT	ACACTCTTTCCCTACACGACGCTCTTCCGATCTGCTTTGCA	AAGCAGATCGGAAGAGCGTCGTGTAGGGAAAGAGTGT
6	ATCA	ACACTCTTTCCCTACACGACGCTCTTCCGATCTATCATGCA	TGATAGATCGGAAGAGCGTCGTGTAGGGAAAGAGTGT
7	GACG	ACACTCTTTCCCTACACGACGCTCTTCCGATCTGACGTGCA	CGTCAGATCGGAAGAGCGTCGTGTAGGGAAAGAGTGT
8	CTGT	ACACTCTTTCCCTACACGACGCTCTTCCGATCTCTGTTGCA	ACAGAGATCGGAAGAGCGTCGTGTAGGGAAAGAGTGT
9	TCAA	ACACTCTTTCCCTACACGACGCTCTTCCGATCTTCAATGCA	TTGAAGATCGGAAGAGCGTCGTGTAGGGAAAGAGTGT
10	AGTCA	ACACTCTTTCCCTACACGACGCTCTTCCGATCTAGTCATGCA	TGACTAGATCGGAAGAGCGTCGTGTAGGGAAAGAGTGT
11	TCACG	ACACTCTTTCCCTACACGACGCTCTTCCGATCTTCACGTGCA	CGTGAAGATCGGAAGAGCGTCGTGTAGGGAAAGAGTGT
12	CTGCA	ACACTCTTTCCCTACACGACGCTCTTCCGATCTCTGCATGCA	TGCAGAGATCGGAAGAGCGTCGTGTAGGGAAAGAGTGT
13	CATCG	ACACTCTTTCCCTACACGACGCTCTTCCGATCTCATCGTGCA	CGATGAGATCGGAAGAGCGTCGTGTAGGGAAAGAGTGT
14	ATCGA	ACACTCTTTCCCTACACGACGCTCTTCCGATCTATCGATGCA	TCGATAGATCGGAAGAGCGTCGTGTAGGGAAAGAGTGT
15	TCGAA	ACACTCTTTCCCTACACGACGCTCTTCCGATCTTCGAATGCA	TTCGAAGATCGGAAGAGCGTCGTGTAGGGAAAGAGTGT
16	ACCTG	ACACTCTTTCCCTACACGACGCTCTTCCGATCTACCTGTGCA	CAGGTAGATCGGAAGAGCGTCGTGTAGGGAAAGAGTGT
17	CTCAG	ACACTCTTTCCCTACACGACGCTCTTCCGATCTCTCAGTGCA	CTGAGAGATCGGAAGAGCGTCGTGTAGGGAAAGAGTGT
18	CGCTA	ACACTCTTTCCCTACACGACGCTCTTCCGATCTCGCTATGCA	TAGCGAGATCGGAAGAGCGTCGTGTAGGGAAAGAGTGT
19	CCTGA	ACACTCTTTCCCTACACGACGCTCTTCCGATCTCCTGATGCA	TCAGGAGATCGGAAGAGCGTCGTGTAGGGAAAGAGTGT
20	CGACT	ACACTCTTTCCCTACACGACGCTCTTCCGATCTCGACTTGCA	AGTCGAGATCGGAAGAGCGTCGTGTAGGGAAAGAGTGT
21	ACGCT	ACACTCTTTCCCTACACGACGCTCTTCCGATCTACGCTTGCA	AGCGTAGATCGGAAGAGCGTCGTGTAGGGAAAGAGTGT
22	GCCAT	ACACTCTTTCCCTACACGACGCTCTTCCGATCTGCCATTGCA	ATGGCAGATCGGAAGAGCGTCGTGTAGGGAAAGAGTGT
23	CACGT	ACACTCTTTCCCTACACGACGCTCTTCCGATCTCACGTTGCA	ACGTGAGATCGGAAGAGCGTCGTGTAGGGAAAGAGTGT
24	GTTCCA	ACACTCTTTCCCTACACGACGCTCTTCCGATCTGTTCCATGCA	TGGAACAGATCGGAAGAGCGTCGTGTAGGGAAAGAGTGT
25	TGTGCA	ACACTCTTTCCCTACACGACGCTCTTCCGATCTTGTGCATGCA	TGCACAAGATCGGAAGAGCGTCGTGTAGGGAAAGAGTGT
26	TTGACA	ACACTCTTTCCCTACACGACGCTCTTCCGATCTTTGACATGCA	TGTCAAAGATCGGAAGAGCGTCGTGTAGGGAAAGAGTGT
27	AGCTGA	ACACTCTTTCCCTACACGACGCTCTTCCGATCTAGCTGATGCA	TCAGCTAGATCGGAAGAGCGTCGTGTAGGGAAAGAGTGT
28	TGGCAA	ACACTCTTTCCCTACACGACGCTCTTCCGATCTTGGCAATGCA	TTGCCAAGATCGGAAGAGCGTCGTGTAGGGAAAGAGTGT
29	CTATCG	ACACTCTTTCCCTACACGACGCTCTTCCGATCTCTATCGTGCA	CGATAGAGATCGGAAGAGCGTCGTGTAGGGAAAGAGTGT
30	GCTGAA	ACACTCTTTCCCTACACGACGCTCTTCCGATCTGCTGAATGCA	TTCAGCAGATCGGAAGAGCGTCGTGTAGGGAAAGAGTGT
31	TTCCGA	ACACTCTTTCCCTACACGACGCTCTTCCGATCTTTCCGATGCA	TCGGAAAGATCGGAAGAGCGTCGTGTAGGGAAAGAGTGT
32	GACTCT	ACACTCTTTCCCTACACGACGCTCTTCCGATCTGACTCTTGCA	AGAGTCAGATCGGAAGAGCGTCGTGTAGGGAAAGAGTGT
33	ATGGCG	ACACTCTTTCCCTACACGACGCTCTTCCGATCTATGGCGTGCA	CGCCATAGATCGGAAGAGCGTCGTGTAGGGAAAGAGTGT
34	TCATGG	ACACTCTTTCCCTACACGACGCTCTTCCGATCTTCATGGTGCA	CCATGAAGATCGGAAGAGCGTCGTGTAGGGAAAGAGTGT
35	CATCCG	ACACTCTTTCCCTACACGACGCTCTTCCGATCTCATCCGTGCA	CGGATGAGATCGGAAGAGCGTCGTGTAGGGAAAGAGTGT
36	CCGTCA	ACACTCTTTCCCTACACGACGCTCTTCCGATCTCCGTCATGCA	TGACGGAGATCGGAAGAGCGTCGTGTAGGGAAAGAGTGT
37	GTACGT	ACACTCTTTCCCTACACGACGCTCTTCCGATCTGTACGTTGCA	ACGTACAGATCGGAAGAGCGTCGTGTAGGGAAAGAGTGT
38	TAGGCT	ACACTCTTTCCCTACACGACGCTCTTCCGATCTTAGGCTTGCA	AGCCTAAGATCGGAAGAGCGTCGTGTAGGGAAAGAGTGT
39	GGCTAG	ACACTCTTTCCCTACACGACGCTCTTCCGATCTGGCTAGTGCA	CTAGCCAGATCGGAAGAGCGTCGTGTAGGGAAAGAGTGT
40	CATGTA	ACACTCTTTCCCTACACGACGCTCTTCCGATCTCATGTATGCA	TACATGAGATCGGAAGAGCGTCGTGTAGGGAAAGAGTGT
41	ATTCGG	ACACTCTTTCCCTACACGACGCTCTTCCGATCTATTCGGTGCA	CCGAATAGATCGGAAGAGCGTCGTGTAGGGAAAGAGTGT
42	TGACCT	ACACTCTTTCCCTACACGACGCTCTTCCGATCTTGACCTTGCA	AGGTCAAGATCGGAAGAGCGTCGTGTAGGGAAAGAGTGT
43	GCTACT	ACACTCTTTCCCTACACGACGCTCTTCCGATCTGCTACTTGCA	AGTAGCAGATCGGAAGAGCGTCGTGTAGGGAAAGAGTGT
44	TCGGTA	ACACTCTTTCCCTACACGACGCTCTTCCGATCTTCGGTATGCA	TACCGAAGATCGGAAGAGCGTCGTGTAGGGAAAGAGTGT
45	CTGAGG	ACACTCTTTCCCTACACGACGCTCTTCCGATCTCTGAGGTGCA	CCTCAGAGATCGGAAGAGCGTCGTGTAGGGAAAGAGTGT
46	GCCTTA	ACACTCTTTCCCTACACGACGCTCTTCCGATCTGCCTTATGCA	TAAGGCAGATCGGAAGAGCGTCGTGTAGGGAAAGAGTGT
47	CGATGT	ACACTCTTTCCCTACACGACGCTCTTCCGATCTCGATGTTGCA	ACATCGAGATCGGAAGAGCGTCGTGTAGGGAAAGAGTGT
48	GATTACA	ACACTCTTTCCCTACACGACGCTCTTCCGATCTGATTACATGCA	TGTAATCAGATCGGAAGAGCGTCGTGTAGGGAAAGAGTGT
49	GGTAGCA	ACACTCTTTCCCTACACGACGCTCTTCCGATCTGGTAGCATGCA	TGCTACCAGATCGGAAGAGCGTCGTGTAGGGAAAGAGTGT
50	GTGACCA	ACACTCTTTCCCTACACGACGCTCTTCCGATCTGTGACCATGCA	TGGTCACAGATCGGAAGAGCGTCGTGTAGGGAAAGAGTGT
51	TTATGCA	ACACTCTTTCCCTACACGACGCTCTTCCGATCTTTATGCATGCA	TGCATAAAGATCGGAAGAGCGTCGTGTAGGGAAAGAGTGT
52	ATTGGCA	ACACTCTTTCCCTACACGACGCTCTTCCGATCTATTGGCATGCA	TGCCAATAGATCGGAAGAGCGTCGTGTAGGGAAAGAGTGT
53	TGGTACA	ACACTCTTTCCCTACACGACGCTCTTCCGATCTTGGTACATGCA	TGTACCAAGATCGGAAGAGCGTCGTGTAGGGAAAGAGTGT
54	GACCTCA	ACACTCTTTCCCTACACGACGCTCTTCCGATCTGACCTCATGCA	TGAGGTCAGATCGGAAGAGCGTCGTGTAGGGAAAGAGTGT
55	TGTGCCA	ACACTCTTTCCCTACACGACGCTCTTCCGATCTTGTGCCATGCA	TGGCACAAGATCGGAAGAGCGTCGTGTAGGGAAAGAGTGT
56	TAGACCG	ACACTCTTTCCCTACACGACGCTCTTCCGATCTTAGACCGTGCA	CGGTCTAAGATCGGAAGAGCGTCGTGTAGGGAAAGAGTGT
57	GGATTCA	ACACTCTTTCCCTACACGACGCTCTTCCGATCTGGATTCATGCA	TGAATCCAGATCGGAAGAGCGTCGTGTAGGGAAAGAGTGT
58	GATCCAA	ACACTCTTTCCCTACACGACGCTCTTCCGATCTGATCCAATGCA	TTGGATCAGATCGGAAGAGCGTCGTGTAGGGAAAGAGTGT
59	CTGGACA	ACACTCTTTCCCTACACGACGCTCTTCCGATCTCTGGACATGCA	TGTCCAGAGATCGGAAGAGCGTCGTGTAGGGAAAGAGTGT
60	AGACTCG	ACACTCTTTCCCTACACGACGCTCTTCCGATCTAGACTCGTGCA	CGAGTCTAGATCGGAAGAGCGTCGTGTAGGGAAAGAGTGT
61	AATTGCG	ACACTCTTTCCCTACACGACGCTCTTCCGATCTAATTGCGTGCA	CGCAATTAGATCGGAAGAGCGTCGTGTAGGGAAAGAGTGT
62	TCCAGGA	ACACTCTTTCCCTACACGACGCTCTTCCGATCTTCCAGGATGCA	TCCTGGAAGATCGGAAGAGCGTCGTGTAGGGAAAGAGTGT
63	TCAGCAG	ACACTCTTTCCCTACACGACGCTCTTCCGATCTTCAGCAGTGCA	CTGCTGAAGATCGGAAGAGCGTCGTGTAGGGAAAGAGTGT
64	CAGTGCA	ACACTCTTTCCCTACACGACGCTCTTCCGATCTCAGTGCATGCA	TGCACTGAGATCGGAAGAGCGTCGTGTAGGGAAAGAGTGT
65	GTACCGA	ACACTCTTTCCCTACACGACGCTCTTCCGATCTGTACCGATGCA	TCGGTACAGATCGGAAGAGCGTCGTGTAGGGAAAGAGTGT
66	TGTAACG	ACACTCTTTCCCTACACGACGCTCTTCCGATCTTGTAACGTGCA	CGTTACAAGATCGGAAGAGCGTCGTGTAGGGAAAGAGTGT
67	TACGATA	ACACTCTTTCCCTACACGACGCTCTTCCGATCTTACGATATGCA	TATCGTAAGATCGGAAGAGCGTCGTGTAGGGAAAGAGTGT
68	GTAAGCG	ACACTCTTTCCCTACACGACGCTCTTCCGATCTGTAAGCGTGCA	CGCTTACAGATCGGAAGAGCGTCGTGTAGGGAAAGAGTGT
69	ATGCAAT	ACACTCTTTCCCTACACGACGCTCTTCCGATCTATGCAATTGCA	ATTGCATAGATCGGAAGAGCGTCGTGTAGGGAAAGAGTGT
70	CCGGTAA	ACACTCTTTCCCTACACGACGCTCTTCCGATCTCCGGTAATGCA	TTACCGGAGATCGGAAGAGCGTCGTGTAGGGAAAGAGTGT
71	AGCTCCG	ACACTCTTTCCCTACACGACGCTCTTCCGATCTAGCTCCGTGCA	CGGAGCTAGATCGGAAGAGCGTCGTGTAGGGAAAGAGTGT
72	AACTCG	ACACTCTTTCCCTACACGACGCTCTTCCGATCTAACTCGTGCA	CGAGTTAGATCGGAAGAGCGTCGTGTAGGGAAAGAGTGT
73	AGAATGCA	ACACTCTTTCCCTACACGACGCTCTTCCGATCTAGAATGCATGCA	TGCATTCTAGATCGGAAGAGCGTCGTGTAGGGAAAGAGTGT
74	GAATAGCA	ACACTCTTTCCCTACACGACGCTCTTCCGATCTGAATAGCATGCA	TGCTATTCAGATCGGAAGAGCGTCGTGTAGGGAAAGAGTGT
75	ATGAGACA	ACACTCTTTCCCTACACGACGCTCTTCCGATCTATGAGACATGCA	TGTCTCATAGATCGGAAGAGCGTCGTGTAGGGAAAGAGTGT
76	TGCCACCA	ACACTCTTTCCCTACACGACGCTCTTCCGATCTTGCCACCATGCA	TGGTGGCAAGATCGGAAGAGCGTCGTGTAGGGAAAGAGTGT
77	ATAGAGCA	ACACTCTTTCCCTACACGACGCTCTTCCGATCTATAGAGCATGCA	TGCTCTATAGATCGGAAGAGCGTCGTGTAGGGAAAGAGTGT
78	ACTCGCCA	ACACTCTTTCCCTACACGACGCTCTTCCGATCTACTCGCCATGCA	TGGCGAGTAGATCGGAAGAGCGTCGTGTAGGGAAAGAGTGT
79	TAGGAACA	ACACTCTTTCCCTACACGACGCTCTTCCGATCTTAGGAACATGCA	TGTTCCTAAGATCGGAAGAGCGTCGTGTAGGGAAAGAGTGT
80	GATACGAA	ACACTCTTTCCCTACACGACGCTCTTCCGATCTGATACGAATGCA	TTCGTATCAGATCGGAAGAGCGTCGTGTAGGGAAAGAGTGT
81	GCACCTCA	ACACTCTTTCCCTACACGACGCTCTTCCGATCTGCACCTCATGCA	TGAGGTGCAGATCGGAAGAGCGTCGTGTAGGGAAAGAGTGT
82	CACTGCCA	ACACTCTTTCCCTACACGACGCTCTTCCGATCTCACTGCCATGCA	TGGCAGTGAGATCGGAAGAGCGTCGTGTAGGGAAAGAGTGT
83	ACGATGAA	ACACTCTTTCCCTACACGACGCTCTTCCGATCTACGATGAATGCA	TTCATCGTAGATCGGAAGAGCGTCGTGTAGGGAAAGAGTGT
84	CGCACACT	ACACTCTTTCCCTACACGACGCTCTTCCGATCTCGCACACTTGCA	AGTGTGCGAGATCGGAAGAGCGTCGTGTAGGGAAAGAGTGT
85	GGTCTT	ACACTCTTTCCCTACACGACGCTCTTCCGATCTGGTCTTTGCA	AAGACCAGATCGGAAGAGCGTCGTGTAGGGAAAGAGTGT
86	CAAGTAGA	ACACTCTTTCCCTACACGACGCTCTTCCGATCTCAAGTAGATGCA	TCTACTTGAGATCGGAAGAGCGTCGTGTAGGGAAAGAGTGT
87	GCAAGAAT	ACACTCTTTCCCTACACGACGCTCTTCCGATCTGCAAGAATTGCA	ATTCTTGCAGATCGGAAGAGCGTCGTGTAGGGAAAGAGTGT
88	ACCTACCG	ACACTCTTTCCCTACACGACGCTCTTCCGATCTACCTACCGTGCA	CGGTAGGTAGATCGGAAGAGCGTCGTGTAGGGAAAGAGTGT
89	CTACCACG	ACACTCTTTCCCTACACGACGCTCTTCCGATCTCTACCACGTGCA	CGTGGTAGAGATCGGAAGAGCGTCGTGTAGGGAAAGAGTGT
90	TAGAACGA	ACACTCTTTCCCTACACGACGCTCTTCCGATCTTAGAACGATGCA	TCGTTCTAAGATCGGAAGAGCGTCGTGTAGGGAAAGAGTGT
91	AGCAGTAA	ACACTCTTTCCCTACACGACGCTCTTCCGATCTAGCAGTAATGCA	TTACTGCTAGATCGGAAGAGCGTCGTGTAGGGAAAGAGTGT
92	GAACTGAA	ACACTCTTTCCCTACACGACGCTCTTCCGATCTGAACTGAATGCA	TTCAGTTCAGATCGGAAGAGCGTCGTGTAGGGAAAGAGTGT
93	ACTCCACG	ACACTCTTTCCCTACACGACGCTCTTCCGATCTACTCCACGTGCA	CGTGGAGTAGATCGGAAGAGCGTCGTGTAGGGAAAGAGTGT
94	GAAGACAT	ACACTCTTTCCCTACACGACGCTCTTCCGATCTGAAGACATTGCA	ATGTCTTCAGATCGGAAGAGCGTCGTGTAGGGAAAGAGTGT
95	CGGTATGT	ACACTCTTTCCCTACACGACGCTCTTCCGATCTCGGTATGTTGCA	ACATACCGAGATCGGAAGAGCGTCGTGTAGGGAAAGAGTGT
96	TCCGCACA	ACACTCTTTCCCTACACGACGCTCTTCCGATCTTCCGCACATGCA	TGTGCGGAAGATCGGAAGAGCGTCGTGTAGGGAAAGAGTGT
MseI barcode
ID	oligo 1	oligo 2
1	GTG ACT GGA GTT CAG ACG TGT GCT CTT CCG ATC T	TAA GAT CGG AAG AGC GAG AAC AA
